# Supplementary material for: Engineered Fungus Thermothelomyces thermophilus Producing Plant Storage Proteins
Source: J Fungi (Basel). 2022 Jan 26;8(2):119. doi: 10.3390/jof8020119 (PMC8877005; doi:10.3390/jof8020119)
Supplement: Supplementary file 1 [file jof-08-00119-s001.zip]

Archive with 1 entries (1 files):
- jof-1544937-supplementary.pdf
